# Supplementary material for: Alignment and characterization of remote-refocusing systems
Source: Appl Opt. 2023 Sep 25;62(28):7431–40. doi: 10.1364/AO.500281 (PMC10575606; doi:10.1364/AO.500281)
Supplement: Supplementary file 2 [file ao-62-28-7431-d001.zip]

Archive with 10 entries (9 files):
- Data File 1_AO_latest/
- Data File 1_AO_latest/Fig. 2 data.csv
- Data File 1_AO_latest/Fig. 3 data.csv
- Data File 1_AO_latest/Fig. 4 data.csv
- Data File 1_AO_latest/Fig. 5 data.csv
- Data File 1_AO_latest/Fig. S1 data.csv
- Data File 1_AO_latest/Fig. S3 data.csv
- Data File 1_AO_latest/Fig. S4 data.csv
- Data File 1_AO_latest/Fig. S5 data.csv
- Data File 1_AO_latest/Fig. S6 data.csv
