# Supplementary material for: Alignment and characterization of remote-refocusing systems
Source: Appl Opt. 2023 Sep 25;62(28):7431–40. doi: 10.1364/AO.500281 (PMC10575606; doi:10.1364/AO.500281)
Supplement: Supplementary file 2 [file ao-62-28-7431-d001.zip › Data File 1_AO_latest/Fig. 2 data.csv]

				Lateral M
	Stage 1 position (um)		Initial	L	R
	-100		1.332562097	1.302601462	1.363502031
	-75		1.33088636	1.309114112	1.357948195
	-50		1.330888862	1.316039905	1.348175218
	-25		1.329952638	1.324176007	1.339485818
	0		1.330268558	1.334206035	1.328395158
	25		1.331758631	1.346459817	1.320133645
	50		1.333811609	1.355122854	1.315389009
	75		1.334941069	1.365255231	1.303520985
	100		1.336621398	1.370793241	1.300329801
						Stage 1 position (um)
		-100	-75	-50	-25	0	25	50	75	100
	Initial	2.186464825	1.71906499	1.319549638	0.334195817	0.215045438	0.166523049	0.346504464	1.194756381	1.354190619
Intermediate Image Defocus (um)	L	-2.516384456	-1.2633939	-0.315181607	-0.488815311	0.327714017	0.049279943	-0.902744166	-1.103080674	-2.668037261
	R	3.867682213	2.460789319	1.225089044	-0.435551522	-0.050865106	0.634485119	1.186164735	3.428835111	5.016223748
