# Supplementary material for: Alignment and characterization of remote-refocusing systems
Source: Appl Opt. 2023 Sep 25;62(28):7431–40. doi: 10.1364/AO.500281 (PMC10575606; doi:10.1364/AO.500281)
Supplement: Supplementary file 2 [file ao-62-28-7431-d001.zip › Data File 1_AO_latest/Fig. 3 data.csv]

				Lateral M
	Stage 1 position		Initial	L	R
	-100		1.332562097	1.337361667	1.335070702
	-75		1.33088636	1.33458005	1.334965213
	-50		1.330888862	1.333570609	1.33443914
	-25		1.329952638	1.332191385	1.3333791
	0		1.330268558	1.331526407	1.332320281
	25		1.331758631	1.331221942	1.332826354
	50		1.333811609	1.332172586	1.334487148
	75		1.334941069	1.332253811	1.334910047
	100		1.336621398	1.332424066	1.335729386
						Stage 1 position (um)
		-100	-75	-50	-25	0	25	50	75	100
	Initial	2.186464825	1.71906499	1.319549638	0.334195817	0.215045438	0.166523049	0.346504464	1.194756381	1.354190619
Intermediate Image Defocus (um)	L	1.206160362	0.555549805	0.266243394	-0.907063569	-0.293740425	-0.232958084	0.108360543	1.090144979	1.758997612
	R	1.668533712	1.355438786	0.888100705	0.001083616	0.610387092	0.634971314	1.06175997	1.820317556	1.877054991
