# Supplementary material for: Alignment and characterization of remote-refocusing systems
Source: Appl Opt. 2023 Sep 25;62(28):7431–40. doi: 10.1364/AO.500281 (PMC10575606; doi:10.1364/AO.500281)
Supplement: Supplementary file 2 [file ao-62-28-7431-d001.zip › Data File 1_AO_latest/Fig. 4 data.csv]

				Lateral M
	Stage 1 position		Initial	H	V
	-100		1.332562097	1.328655965	1.328550026
	-75		1.33088636	1.331469391	1.329060655
	-50		1.330888862	1.331569076	1.329348879
	-25		1.329952638	1.331430425	1.329033591
	0		1.330268558	1.331542756	1.329476918
	25		1.331758631	1.332358068	1.330716655
	50		1.333811609	1.333344081	1.331572462
	75		1.334941069	1.334551451	1.333369272
	100		1.336621398	1.333251256	1.334782308
						Stage 1 position (um)
		-100	-75	-50	-25	0	25	50	75	100
	Initial	2.186464825	1.71906499	1.319549638	0.334195817	0.215045438	0.166523049	0.346504464	1.194756381	1.354190619
Intermediate Image Defocus (um)	H	1.523013946	1.169854168	0.963324578	0.240671868	0.436495537	0.169204475	0.261176676	1.536947521	1.85352681
	V	1.33962732	1.258249559	0.686923267	-0.396617529	0.350927311	0.533386617	0.570190875	3.580340161	4.261470849
