# Supplementary material for: Alignment and characterization of remote-refocusing systems
Source: Appl Opt. 2023 Sep 25;62(28):7431–40. doi: 10.1364/AO.500281 (PMC10575606; doi:10.1364/AO.500281)
Supplement: Supplementary file 2 [file ao-62-28-7431-d001.zip › Data File 1_AO_latest/Fig. 5 data.csv]

				Lateral M
	Stage 1 position		Initial	I	D
	-100		1.332562097	1.330551156	1.340055685
	-75		1.33088636	1.329949038	1.338570886
	-50		1.330888862	1.329425462	1.337062126
	-25		1.329952638	1.329973174	1.336426819
	0		1.330268558	1.330339047	1.335913506
	25		1.331758631	1.331862676	1.336742353
	50		1.333811609	1.334167703	1.337177047
	75		1.334941069	1.337237762	1.338749494
	100		1.336621398	1.336799308	1.338853662
						Stage 1 position (um)
		-100	-75	-50	-25	0	25	50	75	100
	Initial	2.186464825	1.71906499	1.319549638	0.334195817	0.215045438	0.166523049	0.346504464	1.194756381	1.354190619
Intermediate Image Defocus (um)	I	-0.587737221	-0.415990652	-0.352269808	-1.147547144	-0.216899587	0.231857488	0.366054479	1.296810057	1.38642283
	D	2.991593365	2.297693316	1.461850786	0.268840833	0.091183677	-0.343979324	-0.574523961	-0.018875798	-0.192453898
