# Supplementary material for: Alignment and characterization of remote-refocusing systems
Source: Appl Opt. 2023 Sep 25;62(28):7431–40. doi: 10.1364/AO.500281 (PMC10575606; doi:10.1364/AO.500281)
Supplement: Supplementary file 2 [file ao-62-28-7431-d001.zip › Data File 1_AO_latest/Fig. S1 data.csv]

Stage 1 position		Initial Lateral Magnification	Stage 2 position (um)	2 x Stage 2 position (um)
-100		1.332562097	67	134
-75		1.33088636	49.875	99.75
-50		1.330888862	33.25	66.5
-25		1.329952638	16.125	32.25
0		1.330268558	-0.5	-1
25		1.331758631	-17.125	-34.25
50		1.333811609	-33.75	-67.5
75		1.334941069	-49.875	-99.75
100		1.336621398	-66.5	-133
