# Supplementary material for: Alignment and characterization of remote-refocusing systems
Source: Appl Opt. 2023 Sep 25;62(28):7431–40. doi: 10.1364/AO.500281 (PMC10575606; doi:10.1364/AO.500281)
Supplement: Supplementary file 2 [file ao-62-28-7431-d001.zip › Data File 1_AO_latest/Fig. S3 data.csv]

		Pixel value
	bead 1	x	y
	0	368.652	364.5
	1	364.902	366.312
	2	392.93	379.188
	3	387.488	374.312
	4	366.844	370.438
	5	359.348	355.5
	6	344.348	415
	7	424.059	593.438
Pixel	8	561.684	687.125
	9	681.887	705.438
	10	709.762	500.625
	11	569.387	372.875
	12	444.508	361.375
	13	394.625	354
	14	394.801	351.5
	15	392.012	377.438
	16	395.152	414.812
	17	366.898	381.375
	18	386.035	391.688
