# Supplementary material for: Alignment and characterization of remote-refocusing systems
Source: Appl Opt. 2023 Sep 25;62(28):7431–40. doi: 10.1364/AO.500281 (PMC10575606; doi:10.1364/AO.500281)
Supplement: Supplementary file 2 [file ao-62-28-7431-d001.zip › Data File 1_AO_latest/Fig. S4 data.csv]

				Lateral M
	Stage 1 position		Initial	L	R
	-100		1.332562097	1.346787397	1.329197084
	-75		1.33088636	1.343600499	1.329646849
	-50		1.330888862	1.339328502	1.329747692
	-25		1.329952638	1.335599101	1.329919482
	0		1.330268558	1.331111389	1.331238476
	25		1.331758631	1.328259403	1.333464948
	50		1.333811609	1.327383968	1.33596985
	75		1.334941069	1.325223831	1.338932757
	100		1.336621398	1.323031698	1.341116535
						Stage 1 position (um)
		-100	-75	-50	-25	0	25	50	75	100
	Initial	2.186464825	1.71906499	1.319549638	0.334195817	0.215045438	0.166523049	0.346504464	1.194756381	1.354190619
Intermediate Image Defocus (um)	L	2.98093922	2.06368636	1.238480329	-0.003196552	0.581118999	0.548219234	1.308032139	2.635772499	3.388131065
	R	0.307306754	0.278848946	0.229943692	-0.667881207	-0.150231161	-0.257722854	-0.380485337	0.428109085	0.241270543
