# Supplementary material for: Alignment and characterization of remote-refocusing systems
Source: Appl Opt. 2023 Sep 25;62(28):7431–40. doi: 10.1364/AO.500281 (PMC10575606; doi:10.1364/AO.500281)
Supplement: Supplementary file 2 [file ao-62-28-7431-d001.zip › Data File 1_AO_latest/Fig. S5 data.csv]

Pixel	Pixel Value (S1 = 0 um)	Pixel Value (S1 = 100 um)
2	491.742	389.667
3	513.5	405.968
4	548.227	409.533
5	590.364	399.595
6	533.492	419.027
7	517.136	438.021
8	537.167	444.207
9	527.424	426.243
10	539.78	402.386
11	558.03	399.756
12	623.333	431.754
13	808.606	504.155
14	903.076	533.328
15	903.288	523.862
16	655.523	421.889
17	534.697	388.519
18	522.182	434.457
19	521.515	448.412
20	507.462	417.2
21	524.97	450.065
22	522.227	395.656
23	502.667	429.62
24	543.333	410.059
25	573.394	388.38
26	563.25	397.933
27	531.53	448.427
28	548.167	420.296
29	522.879	451.4
30	571.197	491.8
31	720.667	518.111
32	994.795	599.123
33	1039.697	582.892
34	714.833	490.732
35	543.136	418.086
36	568.508	408.974
37	545.636	414.562
38	516.25	427.822
39	548.273	441.602
40	584.697	429.455
41	500.606	398.805
42	558.356	411.842
43	561.349	447.308
44	543.803	422.612
45	577.667	463.054
