# Supplementary material for: Alignment and characterization of remote-refocusing systems
Source: Appl Opt. 2023 Sep 25;62(28):7431–40. doi: 10.1364/AO.500281 (PMC10575606; doi:10.1364/AO.500281)
Supplement: Supplementary file 2 [file ao-62-28-7431-d001.zip › Data File 1_AO_latest/Fig. S6 data.csv]

(d)						(j)
sample defocus (um)	system magnification	system magnification (L)	system magnification (R)			sample defocus (um)	intermediate image defocus (um)	intermediate image defocus (L) (um)	intermediate image defocus (R) (um)
-100	1.330134	1.339178	1.321212			-100	-0.272666512	0.629740877	-1.162967663
-75	1.330134	1.336905	1.323431			-75	-0.204516688	0.302225966	-0.706152128
-50	1.330134	1.33464	1.325657			-50	-0.136355662	0.088481703	-0.3596798
-25	1.330133	1.332383	1.327892			-25	-0.068183432	-0.012069167	-0.124108547
0	1.330133	1.330133	1.330133			0	0	0	0
25	1.330133	1.327891	1.332382			25	0.068194635	0.124119712	0.012080407
50	1.330133	1.325657	1.334639			50	0.136400474	0.359724311	-0.088436587
75	1.330132	1.32343	1.336904			75	0.204617515	0.706251941	-0.30212411
100	1.330132	1.32121	1.339176			100	0.272845759	1.163144514	-0.629559185
(e)						(k)
sample defocus (um)	system magnification	system magnification (L)	system magnification (R)			sample defocus (um)	intermediate image defocus (um)	intermediate image defocus (L) (um)	intermediate image defocus (R) (um)
-100	1.330134	1.303436	1.357948			-100	-0.272666512	-2.936702713	2.50278462
-75	1.330134	1.31001	1.350886			-75	-0.204516688	-1.710593855	1.348555001
-50	1.330134	1.316649	1.343897			-50	-0.136355662	-0.809115917	0.550327065
-25	1.330133	1.323357	1.33698			-25	-0.068183432	-0.237230294	0.102603601
0	1.330133	1.330133	1.330133			0	0	0	0
25	1.330133	1.336979	1.323356			25	0.068194635	-0.102592282	0.237241384
50	1.330133	1.343896	1.316649			50	0.136400474	-0.550281317	0.809159829
75	1.330132	1.350885	1.310008			75	0.204617515	-1.348450995	1.710691662
100	1.330132	1.357946	1.303435			100	0.272845759	-2.502597782	2.936874852
(f)						(l)
sample defocus (um)	system magnification	system magnification (L)	system magnification (R)			sample defocus (um)	intermediate image defocus (um)	intermediate image defocus (L) (um)	intermediate image defocus (R) (um)
-100	1.330134	1.330134	1.330134			-100	-0.272666512	-0.272666512	-0.272666512
-75	1.330134	1.330134	1.330134			-75	-0.204516688	-0.204516688	-0.204516688
-50	1.330134	1.330134	1.330134			-50	-0.136355662	-0.136355662	-0.136355662
-25	1.330133	1.330133	1.330133			-25	-0.068183432	-0.068183432	-0.068183432
0	1.330133	1.330133	1.330133			0	0	0	0
25	1.330133	1.330133	1.330133			25	0.068194635	0.068194635	0.068194635
50	1.330133	1.330133	1.330133			50	0.136400474	0.136400474	0.136400474
75	1.330132	1.330132	1.330132			75	0.204617515	0.204617515	0.204617515
100	1.330132	1.330132	1.330132			100	0.272845759	0.272845759	0.272845759
(m)&(n)
Sample defocus	-100	-75	-50	-25	0	25	50	75	100
Initial	2.459164825	1.92356499	1.455949638	0.402395817	0.215045438	0.098323049	0.210104464	0.990156381	1.081390619
O1 L	2.35123922	1.76148636	1.149980329	0.008903448	0.581118999	0.424119234	0.948332139	1.929472499	2.225031065
O1 R	1.470306754	0.985048946	0.589643692	-0.543781207	-0.150231161	-0.269822854	-0.292085337	0.730209085	0.870870543
O2 L	0.420315544	0.4472061	0.493918393	-0.251615311	0.327714017	0.151879943	-0.352444166	0.245319326	-0.165437261
O2 R	1.364882213	1.112189319	0.674789044	-0.538151522	-0.050865106	0.397285119	0.376964735	1.718135111	2.079323748
TL2 L	1.478860362	0.760049805	0.402643394	-0.838863569	-0.293740425	-0.301158084	-0.028039457	0.885544979	1.486197612
TL2 R	1.941233712	1.559938786	1.024500705	0.069283616	0.610387092	0.566771314	0.92535997	1.615717556	1.604254991
Mean	1.640857519	1.221354901	0.827346457	-0.241689818	0.177061265	0.152485389	0.25545605	1.159222134	1.311661617
sd	0.69350686	0.544571152	0.389321569	0.430157243	0.354940833	0.339709498	0.531567432	0.610574915	0.813302444
